# Supplementary material for: Novel Monte Carlo approach quantifies data assemblage utility and reveals power of integrating molecular and clinical information for cancer prognosis
Source: Sci Rep. 2015 Oct 27;5:15563. doi: 10.1038/srep15563 (PMC4622081; doi:10.1038/srep15563)
Supplement: Supplementary Data S1 [file srep15563-s2.txt]

MConCindex <- function (formula, 	# formula for call to cph
			datain,		# data frame containing data
			shuffle,	# variable names to shuffle (as vector of character strings)
			numreps=1000,	# number of repetitions for monte carlo analysis
			filename=NULL,	# filename to write values from MC to
			cv=FALSE,	# TRUE if using cross-validated values
			cvtype=c("test","corrected"))	# use values from test or corrected index in CV
{
	if(!require(rms)){ 
		print("Library rms required")
		return(NULL)
	 }

	CPH <- cph(formula = formula, data = datain, method = 'breslow', x=TRUE, y=TRUE)
	
	if(cv == TRUE) {  
		if(cvtype == "test") { useVal <- 3 }
		else { useVal <- 5 }		
		C_actualvals <- ValidateMultiAveCalcC(CPH) 
		C_actual <- C_actualvals[useVal]
		C_MC <- array(dim=c(numreps,6))	
		colnames(C_MC) <- names(C_actualvals)
	}		
	else { 
		Val <- validate(CPH, method='crossvalidation', B=10, dxy=TRUE)
		C_actual <-( (-1*Val[1])/2) + 0.5 
		C_MC <- array(dim=c(numreps,1))	
		useVal <- 1
	}

	for( i in 1:numreps )
	{	
		print(paste("loop",i))
		datacopy <- datain
		attach(datacopy)
		for(j in 1:length(shuffle))
		{
			shufflename <- shuffle[j]
			shuffledatacol <- assign(shuffle[j],sample(get(shuffle[j]),length(get(shuffle[j]))))
			datacopy <- datacopy[,names(datacopy)!= shuffle[j]]
			datacopy <- cbind(datacopy, shuffledatacol)
			names(datacopy)[[ncol(datacopy)]] <- shufflename
			remove(list=shufflename)
		}
		detach(datacopy)
		CPH2 <- cph(formula = formula, data = datacopy, method = 'breslow', x=TRUE, y=TRUE)

		if(cv == TRUE) {  
			Cvals <- ValidateMultiAveCalcC(CPH2) 
			C <- Cvals[useVal]	
		}		
		else { 
			Val2 <- validate(CPH2, method='crossvalidation', B=10, dxy=TRUE)
			Cvals <-( (-1*Val2[1])/2) + 0.5 
		}
		C_MC[i,] <- Cvals
		
	}
	tail <- which(C_MC[,useVal]>=C_actual)
	numintail <- length (tail)
	pvalue <- numintail/numreps
	if(!(is.null(filename))) { write.csv(C_MC,filename) }
	if(cv == FALSE) {cvtype = "none"}
	result <- list(C_MC, C_actual, numreps, numintail, pvalue, cvtype[1], formula, shuffle)
	names(result) <- c("MC.c.values","model.c.value","num.MC.repetitions", "num.greater", "p.value", "cross.validation", "formula","shuffled.variables")
	return(result)
}

ValidateMultiAveCalcC <- function(cphmodel, filename, print=FALSE,reps=100)
{
	if(!require(rms)){ 
		print("Library rms required")
		return(NULL)
	 }
	cvReps <- array(dim=c(reps,6))
	for(i in 1:reps)
	{
		Val <- validate(cphmodel, method='crossvalidation', B=10, dxy=TRUE, pr=print)
		cvReps[i,] <- Val[1,]
	}
	meancvReps <- apply(cvReps,2,mean)
	multiplytoC <- c(-0.5,-0.5,-0.5,-0.5,-0.5,1)
	addtoC <- c(0.5,0.5,0.5,0,0.5,0)
	meaninC <- meancvReps*multiplytoC + addtoC
	names(meaninC)<-colnames(Val)
	return( meaninC )
}
