# Supplementary material for: Novel Monte Carlo approach quantifies data assemblage utility and reveals power of integrating molecular and clinical information for cancer prognosis
Source: Sci Rep. 2015 Oct 27;5:15563. doi: 10.1038/srep15563 (PMC4622081; doi:10.1038/srep15563)
Supplement: Supplementary Data S2 [file srep15563-s3.xls]

## Sheet: Verleyen_Dataset.csv
Age	AgeinYears	AgeStratified	HistologicalType	Stage	Regimen	PFS	Recurred	OS	Dead	pERK_nuclei	pSTAT3_727_nuclei	pSTAT3_705_nuclei	pNFkB_nuclei	pBRCA1_nuclei	pH2AX_nuclei	pRB_nuclei	pP53_nuclei	Ki67_nuclei	pHH3_nuclei	caspase3_nuclei	pBetaCatenin_nuclei	Erbeta1_nuclei	Erbeta1_cytoplasmic	Erbeta2_nuclei	Erbeta2_cytoplasmic	WT1_nuclei	Ecadherin_cytoplasm	Slug_cytoplasm	Snail_nuclei
17161	47.0164	1	adenocarcinoma	3	platinum	455	1	876	1	60.88	60.14	25.06	7.85	-2.78	31.85	86.55	17.47	694.35	12.36	9.82	-0.95	227.3	109.49	36.94	24.76	3525.02	7229.91	2115.34	1622.47
17668	48.4055	1	endometrioid	3	platinum	252	1	626	1	98.86	90.96	45.59	24.99	19.87	32.1	94.92	25.85	879.24	9.36	13.19	11.84	360.78	172.3	97.13	54.93	8327.4	8344.63	2940.65	4891.38
26170	71.6986	2	papillary_serous	4	platinum	2	1	37	1	106.35	152.07	41	38.17	55.37	79.48	188.32	34.04	37.05	9.36	8.28	28.5	300.8	135.34	109.23	42.46	4108.59	4188.88	4166.02	3511.01
16721	45.811	1	endometrioid	4	platinum	160	1	601	1	155.25	107.75	36.21	90.5	40.35	90.47	131.45	20.81	201.63	11.38	9.36	44.82	300.65	156.17	117.14	83.89	5316.77	5271.47	3672.81	3879.85
25538	69.9671	2	papillary_serous	3	platinum	442	1	603	1	104.15	65.92	31.18	10.93	57.11	40.72	107.61	25.88	110.93	8.15	10.46	13.2	238.81	123.09	103.43	75.2	3115.24	5172.5	4188.39	3643.63
15778	43.2274	1	papillary_serous	3	platinum	249	1	453	1	114.16	57.8	39.55	14.79	20.63	38.79	110.69	21	741.32	14.68	8.63	14.44	440.33	214.17	141.63	65.3	3381.59	5960.9	3343.32	3147.57
17494	47.9288	1	papillary_serous	3	platinum	720	1	1436	1	78.82	59.53	25.23	18.41	12.48	41.08	122.47	34.98	313.69	9.99	7.48	13.6	286.26	162.1	70.29	53.25	2407.41	5911.32	4255.22	1742.08
23998	65.7479	2	papillary_serous	3	platinum	178	1	302	1	75.45	55.08	35.77	32.39	12.15	69.57	94.06	20.82	523.4	13.35	7.63	6.04	332.16	165.6	131.35	74.52	4258.08	7590.56	2606.8	3291.61
19062	52.2247	2	endometrioid	3	platinum	244	1	621	1	206.89	172.82	89.41	28.07	18.27	47.66	133.17	35.71	206.73	11.28	13.19	36.11	410.97	192.15	171.3	90.21	9416.01	7460.79	3144.6	4335.77
19691	53.9479	2	papillary_serous	1	platinum	2184	1	4479	1	103.02	54.88	36.37	39.08	16.07	94.43	132.38	155.32	733.19	19.07	7.64	23.76	341.15	154.34	59.67	40.11	4445.63	6558.92	9348.42	3626.93
26506	72.6192	2	papillary_serous	3	platinum	292	1	493	1	120.34	75.11	104.87	33.9	27.62	51.54	126.38	42.91	769.17	12.63	9.31	95.4	430.08	215.28	156.48	98.65	8624.15	7300.85	3091.09	5995.11
19875	54.4521	2	papillary_serous	3	platinum	326	1	877	1	94	73	44.58	76.22	29.87	90.36	105.1	30.42	1574.96	17.49	7.99	29.37	303.71	131.55	95.27	58.21	5607.79	8035.35	3101.9	7313.35
19441	53.263	2	endometrioid	3	platinum	695	1	6357	0	102.83	95.03	43.72	29.58	35.67	54.78	129.22	37.59	1192.62	19.2	9.59	32.57	313.34	138.16	113.53	66.99	2806.37	10214.8	3152.23	5820.82
15065	41.274	1	papillary_serous	4	platinum	389	1	1004	1	176.97	74.84	50.91	20.06	53.17	34.67	135.71	26.61	357.74	9.65	8.25	25.2	313.74	158.91	100.41	79.81	8255.02	8730.58	4041.13	4405.71
18942	51.8959	2	papillary_serous	3	platinum	191	1	651	1	119.91	69.66	67.1	52.85	79.9	107.87	116.91	28.9	975.93	15.99	9.86	65.4	363.69	140.81	122.73	71.45	8644.83	7844.77	5061.31	5109.56
19555	53.5753	2	papillary_serous	1	platinum	577	1	889	1	297.55	190.35	69.64	58.61	57	79.38	219.61	37.64	446.69	13.34	7.82	78.69	427.58	188.05	161.6	94.23	10969.3	6640.39	4367	5268.86
24746	67.7973	2	endometrioid	3	platinum	457	1	1075	1	132.71	77.54	36.45	20.86	14.86	59.3	146.97	110.97	420.09	20.05	14.48	32.54	362.38	192.27	88.66	74.49	6013.01	10090.5	4479.91	3435.46
22703	62.2	2	papillary_serous	3	platinum	353	1	428	1	346.53	153.87	77.67	53.36	26.82	73.93	156.35	33.42	332.65	13.59	10.68	58.1	262.15	125.5	129.01	66.29	7600.54	8744.08	6073.33	4275.88
15518	42.5151	1	papillary_serous	2	platinum	153	1	198	1	78.61	68.45	27.74	43.39	30.96	68.75	110.4	22.28	717.43	10.06	7.34	10.14	284.66	103.82	76.42	26.32	4379.39	8402.36	5416.04	3823.27
25087	68.7315	2	papillary_serous	3	platinum	925	1	2295	1	467.57	149.56	63.07	171.06	48.78	114.06	266.79	24.67	283.71	12.49	13.97	111.87	430.08	137.4	159.57	62.37	6879.21	2675.96	3885.78	4147.91
24088	65.9945	2	papillary_serous	3	platinum	457	1	572	1	573.28	159.97	96.76	58.89	79.73	258.49	421	42.03	1162.19	23.89	11.12	118	379.89	157.51	136.64	58.68	9669.89	5906.8	4049.39	5206.51
22815	62.5068	2	endometrioid	3	platinum	639	1	1182	1	119.47	52.94	28.37	12.21	25.66	54.36	116.65	21.33	701.7	12.75	9.8	31.36	358.7	186	91.79	70.22	6520.35	5588.14	6308.08	4162.66
21373	58.5562	2	endometrioid	3	platinum	1033	1	2074	1	80.85	42.17	27.74	29.08	4.16	39.75	87.68	16.16	317.04	20.27	6.79	6.32	288.55	148.71	66.43	39.73	5680.79	8092.34	3499.37	2337.45
23482	64.3342	2	endometrioid	3	platinum	409	1	753	1	304.93	43.88	26.39	30.78	6.96	55.6	134.39	23.05	116.95	8.09	6.69	8.45	215.25	99.76	34.41	21.28	2511.95	792.34	2621.76	1795.98
26104	71.5178	2	endometrioid	3	platinum	529	1	958	1	176.22	79.1	40.1	50.49	43.48	87.45	131.18	36.81	147.6	12.83	8.57	57.38	314.44	159.4	87.42	69.32	6430.88	7146.86	4891.73	3736.15
19167	52.5123	2	endometrioid	3	platinum	552	1	1512	1	91.96	54.8	23.71	42.65	23.47	51.44	123.86	24.55	109.03	13.93	8.09	17.72	224.1	121.85	49.18	49.06	1788.25	3670.89	3262.6	1898.03
18171	49.7836	1	papillary_serous	3	platinum	357	1	644	1	118.27	95.21	66.51	31.18	43.69	81.75	140.47	22.38	658.55	18.06	7.88	42.71	417.81	178.03	113.03	65.88	9935.49	6985.6	3393.93	5085.31
21217	58.1288	2	endometrioid	3	platinum	377	1	609	1	89.18	50.93	32.16	32.23	35.29	46.75	104.93	28.18	689.94	18.06	7.52	28.44	268.56	131.62	52.76	45.99	3500.01	5579.57	3702.31	2795.95
22644	62.0384	2	papillary_serous	3	platinum	349	1	1175	1	230.67	71.61	76.04	87.23	84.77	104.09	143.76	20.61	243.81	16.24	9.34	94.66	341.77	195.96	110.4	101.98	6512.18	5131.97	3004.56	3388.82
20768	56.8986	2	papillary_serous	3	platinum	196	1	402	1	151.02	119.06	45.61	34.3	58.32	79.79	127.33	17.4	669.81	12.35	7.86	66.69	293.37	131.62	81.29	62.26	8274.06	4555.76	4039.02	5959.36
23493	64.3644	2	papillary_serous	3	platinum	436	1	699	1	201.79	81.81	115.95	35.68	51.77	47.69	126.29	23.08	1006.23	18.6	7.7	59.55	338.78	154.94	117.75	69.21	9343.56	4980.75	4416.73	4638.32
22483	61.5973	2	endometrioid	3	platinum	314	1	696	1	488.23	258.16	169.06	79.98	92.42	69.52	296.53	45.57	1470.36	38.43	8.36	137.86	472.92	188.46	160.88	82.39	10883.9	6505.89	5640.84	4492.42
21320	58.411	2	papillary_serous	3	platinum	256	1	388	1	203.73	75.59	53.33	24.57	56.97	91.57	133.08	45.16	124.66	7.87	7.3	60.1	306.49	136.01	107.45	78.35	6729.56	6442.09	4153.57	3800.77
22205	60.8356	2	endometrioid	3	platinum	699	1	1531	1	93.34	66.33	49.25	30.05	30.55	31.87	91.34	26.35	557.17	9.04	10.94	11.8	327.35	191.14	84.54	67.56	-297.78	6332.62	4768.86	1092.2
19016	52.0986	2	papillary_serous	3	platinum	722	1	1120	1	152.04	67.46	36.84	15.65	72.74	72.21	124.9	40.19	359.42	8.83	7.56	89.81	418.5	197.19	125.36	81.19	10888.7	5676.45	3305.58	3503.46
20997	57.526	2	papillary_serous	3	platinum	160	1	556	1	247.29	137.19	100.82	45.61	60.35	103.03	287.13	33.24	880.2	14.63	8.51	87.05	430.21	172.17	160.01	68.81	13291.7	5730.6	5134.5	6763.53
24515	67.1644	2	papillary_serous	3	platinum	276	1	462	1	441.68	193.8	78.02	40.96	101.11	81.44	363.02	121.59	706.71	27.86	9.12	81.54	415.41	212.37	131.64	109.27	9050.34	8384.37	4088.53	4698.38
26945	73.8219	2	papillary_serous	3	platinum	89	1	161	1	100.06	71.71	36.41	41.92	8.54	37.88	137.83	67.97	240.7	8.21	10.64	71.14	370.29	148.03	130.71	66.11	10480.5	6798.67	3228.82	6869.47
24308	66.5973	2	adenocarcinoma	3	platinum	273	1	361	1	117.28	60.57	26.93	88.38	57.6	207.12	94.01	52.19	565.47	19.08	6.86	30.98	340.33	144.44	110.63	54.8	2984.56	313.57	-87.21	1092.2
20323	55.6795	2	clear_cell	4	platinum	706	1	1029	1	67.9	68.83	29.1	31.13	22.38	69.41	133.23	45.51	199.01	10.21	10.93	68.51	326.85	183.25	68.04	77.54	8914.41	6143.86	3752.16	2468.9
27317	74.8411	2	mucinous	3	platinum	1126	1	1460	1	85.02	60.23	40.76	15.78	20.33	56.61	98.27	32.65	1283.04	8.53	11.06	39.95	347.44	167.15	108.46	75.34	12938.5	12182.3	4189.51	5893.98
17863	48.9397	1	endometrioid	4	platinum	20	1	69	1	60.72	73.87	55.69	46.87	29.43	61.69	107	66.31	230.58	16.77	8.9	37.68	267.23	121.34	42.06	33.42	3961.42	5504.29	2409.43	3504.16
23015	63.0548	2	papillary_serous	3	platinum	216	1	357	1	110.56	103.27	37.98	86.72	33.24	61.94	164.12	31.07	243.23	9.3	8.42	51.56	279.06	132.87	86.56	62.55	5157.28	9210.79	4306.12	3379.08
17443	47.789	1	papillary_serous	4	platinum	213	1	450	1	120.79	66.37	50.37	28.19	61.36	70.44	116.01	27.61	1870.27	16.79	8.73	73.43	431	184.25	107.38	70.13	5822.7	12935.7	3363.58	7970.39
12920	35.3973	1	endometrioid	3	platinum	37	1	248	1	121.73	173.53	70.61	144.57	55.62	186.53	252.17	35.81	1687.46	43.71	10.89	125.21	265.76	110.48	60.49	37.35	7245.26	6505.08	3569.62	5290.49
19545	53.5479	2	papillary_serous	3	platinum	237	1	505	1	127.77	78.53	65.78	57.47	49.77	64.24	150.64	31.06	608.04	13.37	9.39	50.54	449.96	194.91	123.53	82.17	10093	11262.1	3904.83	9429.65
18065	49.4932	1	endometrioid	4	platinum	255	1	347	1	82.51	70.89	32.79	14.15	35.7	55.37	112.08	25.58	326.85	10.05	9.19	21.96	326.1	177.69	48.86	53.08	2946.94	9270.16	2355.95	2603.24
24950	68.3562	2	adenocarcinoma	4	platinum	220	1	610	1	83.64	92.83	41.86	23.58	25.66	49.91	145.15	31.37	568.54	8.64	11.98	64.29	329.69	139.29	138.26	69.97	5391.93	2788.52	3215.49	5000.2
20988	57.5014	2	papillary_serous	3	platinum	839	1	4481	0	90.13	71.78	40.51	35.59	50.19	102.81	121.27	48.6	1564.71	17.07	11.09	66.71	429.81	185.02	101.03	67.12	8498.06	12551.7	4164.99	4722.72
25421	69.6466	2	papillary_serous	3	platinum	121	1	167	1	121.51	80.3	136.51	27.26	75.16	124.73	146.29	125.44	574.23	19.94	8.67	86.53	412.02	209.89	89.53	70.72	10428.3	8626.81	4476.76	4713.87
16250	44.5205	1	papillary_serous	3	platinum	1247	1	3165	1	126.75	188.31	120.29	250.84	77.38	110.34	219.8	36.33	221.57	15.66	7.44	95.36	407.7	165.84	125.86	75.18	11349	7161.55	6184.01	5198.06
24492	67.1014	2	papillary_serous	3	platinum	416	1	720	1	143.33	175.63	44.89	65.4	112.81	77.41	132.37	36.91	231.4	10.79	11.57	102.4	388.35	191.47	223.43	131.98	11536	8703.32	6245.02	8539.62
22326	61.1671	2	papillary_serous	3	platinum	354	1	1012	1	114.71	79.04	42.53	32.36	19.23	51.62	164.74	42.39	116.1	9.19	11.33	125.41	371.16	160.74	153.36	79.38	8035.44	5277.57	4924.41	4335.28
19539	53.5315	2	papillary_serous	3	platinum	2720	1	3723	1	157.09	135.93	111.63	40.94	45.86	92.64	363.7	37.12	433.4	12.95	7.63	58.72	335.42	157.94	71.88	50.87	7273.88	3981.21	4478.41	4219.02
25924	71.0247	2	papillary_serous	4	platinum	182	1	297	1	564.55	180.07	113.44	64.81	114.82	103.37	446.28	35.44	673.32	41.15	9.16	130.86	424.21	192.28	103.9	65.73	14577.8	8237.42	5686.96	6504.81
27726	75.9616	2	papillary_serous	3	platinum	604	1	1359	1	96.69	68.89	36.69	33.23	48.37	111.07	146.78	27.49	443.63	15.89	9.11	52.64	317.38	163.23	90.43	67.35	6603.71	4948.42	3941.59	4050.75
23554	64.5315	2	papillary_serous	3	platinum	373	1	1245	1	84.99	58.9	33.83	45.35	34.29	122.11	108.39	17.24	1679.54	69.19	8.62	27.23	280.56	130.5	50.21	38.07	5397.9	4661.94	4021.28	2837.68
23875	65.411	2	papillary_serous	3	platinum	288	1	1304	1	355.65	146.43	106.84	58.33	180.56	79.08	385.08	49.43	644.09	16.56	20.36	153.76	378.93	203.3	102.19	80.87	8931.87	6723.23	4520.66	6238.5
18362	50.3068	2	papillary_serous	3	platinum	194	1	1350	1	252.88	111.04	64.39	19.33	13.81	70.46	188.65	25.06	1000.85	26.43	9.43	92.25	422.88	224.66	88.44	94.04	9597.86	6065.22	4279.7	10495.6
26031	71.3178	2	papillary_serous	3	platinum	317	1	392	1	84.72	60.94	37.41	47.56	22.79	68.15	107.5	26.4	140.69	18.09	6.89	58.62	287.59	124.34	64.15	29.87	5472.91	6669.8	3159.02	2702.67
21732	59.5397	2	papillary_serous	4	platinum	191	1	595	1	345.29	152.5	48.37	133.17	139.94	85.67	385.28	65.41	561.89	23.01	8.74	140.88	446.3	183.41	134.92	91.88	6361.02	5056.99	4262.24	3835.04
24784	67.9014	2	mucinous	2	platinum	121	1	175	1	79.75	246.34	26.79	10.35	22.26	28.7	98.55	26.28	670.91	8.02	10.43	45.06	224.12	107.79	39.19	26.06	1779.16	7975.78	1979.06	2029.95
26909	73.7233	2	papillary_serous	3	platinum	298	1	347	1	177.51	86.79	42.9	32.95	34.02	65.74	222.97	171.33	1167.07	19.01	12.52	87.05	413.92	177.22	125.58	75.01	6976.76	4907.84	4583.89	4488.06
22670	62.1096	2	papillary_serous	3	platinum	267	1	755	1	122.73	63.98	41.12	23.57	22.25	55.25	114.59	28.5	114.15	8.78	11.23	48.68	294.65	151.99	69.01	52.19	9259.93	6007.68	2891.74	5963.36
23066	63.1945	2	endometrioid	3	platinum	400	1	625	1	87.6	68.22	27.1	32.91	26.27	124.52	124.8	28.37	1118.13	35.21	8.98	38.04	232.49	123.17	41.46	50.29	3609.79	7044.71	3024.6	3103.94
19127	52.4027	2	papillary_serous	3	platinum	167	1	265	1	150.59	228.93	116.95	49.84	49.76	85.39	284.42	37.89	425.87	15.45	10.39	96.23	341.05	143.47	121.41	70.59	8348.26	5451.51	6544.1	6527.39
24339	66.6822	2	papillary_serous	3	platinum	303	1	1528	1	119.37	91.68	82.54	31.81	58.42	56	138.1	28.04	734.12	10.9	7.96	70.67	392.52	168.68	133.52	65.99	11370.9	9286.69	3911.24	6091.25
22723	62.2548	2	papillary_serous	3	platinum	848	1	2114	1	198.25	84.53	49.83	23.56	110.72	80.07	213.91	132.54	237.91	12.27	9.8	85.47	304.67	143.54	113.13	86.43	7032.77	2531.43	3537.92	3163.63
21727	59.526	2	papillary_serous	4	platinum	331	1	560	1	100.48	61.92	31.78	32.36	33.38	60.77	135.92	30.85	265.86	12.92	7.61	30.39	312.37	126.31	69.42	38.97	2129.67	5834.72	3965.35	2302.17
21294	58.3397	2	papillary_serous	3	platinum	343	1	1380	1	182.48	146.95	62.77	45.34	101.7	103.23	308.37	35.78	678.29	20.43	11.77	96.87	456.8	195.22	195.28	186.22	10914.5	6569.21	6021.65	6428.8
25639	70.2438	2	papillary_serous	3	platinum	363	1	450	1	730.27	469.42	240.99	68.71	91.71	320.6	312.75	68.68	320	20.19	16.88	245.99	715.51	332.79	244.6	173.16	12591.1	10130.2	4698.36	6254.37
27549	75.4767	2	endometrioid	3	platinum	604	1	1975	1	93.98	64.58	27.52	57.54	28.41	66.87	136.93	33.85	201.6	11.37	8.21	36.43	353.87	153.8	78.66	50	3599.68	9464.92	3352.84	4829.46
22001	60.2767	2	mucinous	3	platinum	291	1	642	1	130.84	79.59	29.05	64.05	62.69	62.74	195.29	25.71	110.4	9.05	8.42	65.88	379.86	131.35	73.42	33.02	4765.33	4039.07	3580.23	7262.23
23435	64.2055	2	papillary_serous	4	platinum	718	1	1492	1	147.98	83.15	44.58	25.93	40.81	129.85	202.51	37.04	226.97	11.81	8.28	48.69	344.61	151.65	99.7	53.93	7108.81	6100.29	4690.64	7377.86
28219	77.3123	2	papillary_serous	3	platinum	464	1	600	1	189.6	85.87	73.48	25.85	83.69	112.97	134.43	28.92	1244.75	20.58	9.12	75.17	401.29	172.15	129.62	81.83	10018.1	10312.5	3900.07	8740.47
25717	70.4575	2	papillary_serous	3	platinum	393	1	751	1	138.19	72.74	79.96	37.17	46.52	66.45	158.27	26.25	1472.68	10.02	14.15	68.77	482.61	188.97	124.66	67.98	10023.4	8101.17	3314.53	8043.17
21655	59.3288	2	endometrioid	4	platinum	86	1	290	1	74.51	67.88	35.28	25.21	37.44	46.37	105.02	26.03	308.54	7.89	7.85	36.87	332.2	190.76	75.4	60.65	2344.28	4731.04	3843.17	3324.34
25592	70.1151	2	papillary_serous	3	platinum	149	1	194	1	82.38	71.72	46.31	19.84	25.57	37.15	102.79	24.03	292.92	7.8	8.13	29.48	324.36	138.68	92.9	54.56	4818.43	5753.91	3712.84	3949.65
19204	52.6137	2	endometrioid	3	platinum	161	1	236	1	77.58	54.25	33.43	21.88	46.3	83.58	93.19	32.12	1141.28	31.68	11.11	34.19	384.56	205.73	121.19	93.86	3506.98	988.8	5141.2	1092.2
26758	73.3096	2	endometrioid	1	platinum	626	1	691	1	103.12	108.8	41.31	32.76	22.43	91.11	126.29	34.8	76.48	11.22	8.34	46.02	221.4	107.69	37.44	37.14	5107.13	4838.13	4335.03	2343.75
22336	61.1945	2	adenocarcinoma	3	platinum	1267	1	2936	1	623.94	273.31	114.41	52.79	124.95	196.82	472.8	42.19	1380.54	34.42	8.81	140.83	528.87	240	181.07	95.8	11213.3	6330.79	5509.92	6102.82
18325	50.2055	2	mixed_histology	3	platinum	301	1	589	1	161.44	70.66	80.43	24.69	62.43	206.2	165.64	27.03	1031.58	24.97	9.17	62.29	452.37	278.23	175.36	181.51	11423.4	8769.19	5375.72	4314.74
24241	66.4137	2	clear_cell	3	platinum	329	1	948	1	401.63	308.67	99.1	82.47	89.2	90.39	200.11	47.45	262.14	25.68	9.83	138.56	445.47	201.8	151.19	92.99	7793.66	4462.95	5050.3	3960.58
22141	60.6603	2	papillary_serous	4	platinum	142	1	227	1	162.8	201.75	91.52	117.17	103.21	144.37	262.65	50.14	418.65	24.05	12.26	146.81	463.09	179.69	155.4	89.21	8991.5	4681.54	3895.18	4382.57
21394	58.6137	2	papillary_serous	4	platinum	416	1	1610	1	223.85	96.38	38.1	71.54	80.56	100.92	251.36	25.65	912.89	35.72	8.28	99.74	371.98	177.29	96.02	80.17	7393.12	3684.09	3866.77	5821.41
25051	68.6329	2	mixed_histology	2	platinum	2290	1	2343	1	286.96	133.24	72.57	34.05	63.18	114.81	186.12	38.46	703.52	18.2	10.57	110.6	436.36	195.39	122.39	91.48	4859.69	5916.66	2931.01	4584.88
23944	65.6	2	papillary_serous	3	platinum	39	1	313	1	459.1	179.68	91.99	68.47	111.14	641.32	415.83	58.07	1899.13	83.36	10.5	160.31	269.76	133.53	71.65	57.49	8125.43	2859.63	3469.64	2244.34
22893	62.7205	2	papillary_serous	3	platinum	1233	1	1966	1	330.84	76.44	42.36	22.76	33.2	65.1	214.52	60.5	392.14	9.79	9.89	69.91	273.42	133.88	105.2	77.51	5083.7	3243.5	3120.36	3182.14
18448	50.5425	2	papillary_serous	4	platinum	1630	1	2378	1	133.51	80.71	88.76	101.97	61.42	114.75	121.16	26.43	1284.22	20.72	9.83	87.67	356.54	144.54	82.67	58.94	4090.68	5864.52	2262.86	6804.18
22385	61.3288	2	papillary_serous	3	platinum	183	1	624	1	170.44	110.33	44	61.95	68.85	66.5	160.64	32.82	151.52	9.08	7.76	105.33	310.93	136.39	107.79	60.11	7795.03	2465.03	6387.05	4387.51
16888	46.2685	1	papillary_serous	2	platinum	178	1	3990	0	164.26	109.17	61.97	64.45	116.51	176.46	182.8	25.62	1424.47	11.05	13.82	111.24	368.47	166.15	104.22	71.15	10244.9	6784.51	3863.41	7764.66
21331	58.4411	2	mucinous	3	platinum	201	1	391	1	109.92	74.57	40.05	29.89	46.57	65.43	105.3	22.38	663.34	27.8	8.35	58.67	350.32	152.75	123.53	83.36	8868.45	6944.24	3642.3	6600.38
18011	49.3452	1	papillary_serous	1	platinum	345	1	445	1	90.07	90.91	31.59	55.55	29.11	133.49	198.02	30.06	354.4	56.74	7.38	236.52	209.25	100.08	31.03	33.56	5474.76	5467.79	4872.8	2174.38
21236	58.1808	2	papillary_serous	4	platinum	91	1	230	1	93.08	63.08	48.05	37.96	39.23	98.06	135.87	27.72	811.12	21.74	8.47	67.31	365.23	145.04	183.44	67.89	8702.86	6648.45	4545.74	7083.49
22736	62.2904	2	endometrioid	3	platinum	381	1	1112	1	177.95	115.27	106.43	71.78	104.84	99.45	177.99	46	2018.19	34.44	10.26	154.38	472.3	194.19	149.82	79.96	11244.6	7778.84	6513.4	7981.44
23872	65.4027	2	papillary_serous	3	platinum	367	1	1040	1	103.62	64.05	39.89	12.89	72.47	82.22	98.78	29.01	545.19	9.99	7.76	88.43	444.17	213.11	141.54	100.23	12041	7503.53	4403.67	6368.91
20600	56.4384	2	mixed_histology	3	platinum	197	1	312	1	133.69	207.03	102.33	50.9	65.74	179.9	229.08	28.12	267.09	22.43	7.99	93.16	353.3	134.81	83.23	58.81	8619.07	6516	4485.5	6836.49
25374	69.5178	2	papillary_serous	3	platinum	289	1	2698	1	295.75	182.85	63.68	187.31	126.58	117.47	347.42	64.14	208.75	13.19	10.47	104.07	391.88	140.5	123.89	57.78	8984.02	5839.39	5919.11	8688.81
18885	51.7397	2	papillary_serous	3	platinum	1419	1	2425	1	150.73	208	209.34	87.41	151.71	294.1	304.56	36.61	2000.6	53.94	10.09	139.03	557.15	203.77	148.47	71.87	11348.6	9191.06	3522.08	6196.57
21918	60.0493	2	endometrioid	3	platinum	91	1	267	1	77.6	53.01	24.7	54.01	34.95	52.48	117.41	29.91	652.38	14.49	8.52	59.5	305.42	143.32	69.11	47.77	1463.24	7789.84	3346.86	4337.57
17774	48.6959	1	endometrioid	3	platinum	91	1	194	1	132.62	78.35	51.25	33.22	66.43	52.85	145.05	26.23	352.61	12.13	8.21	64.94	358.52	169.91	91.35	65.55	2572.47	5339.13	4153.06	4077.92
23628	64.7342	2	endometrioid	2	platinum	603	1	2240	1	150.12	58.25	30.12	21.62	26.9	45.51	889.58	44.74	515.48	12.08	8.18	138.55	274.42	117.18	52.49	21.11	3101.42	6941.2	2323.76	3254.95
29362	80.4438	2	papillary_serous	3	platinum	242	1	364	1	352.51	95.32	82.62	29.68	73.7	100.01	169.39	27.07	396.37	19.35	8.16	79.75	342.42	166.44	204.06	159.7	9489.28	9017.35	4212.37	8610.83
27088	74.2137	2	papillary_serous	4	platinum	315	1	541	1	133.09	138.88	43.53	43.56	55.93	45.12	153.86	40.76	183.73	14.45	9.85	18.56	306.89	143.84	81.81	53.52	7161.68	4478.12	5632.67	7512.69
22827	62.5397	2	endometrioid	3	platinum	345	1	1452	1	136.55	105.47	67.65	29.06	67.53	47.69	184.27	46.78	1322.11	15.05	14.92	34.85	376.18	180.52	146.26	95.01	9652.1	8358.1	5045.25	9976.42
28216	77.3041	2	papillary_serous	3	platinum	222	1	312	1	196.49	111.71	68.93	29.3	139.54	106.96	233.54	22.94	636.46	31.55	15.35	91.37	390.55	148.14	75.02	65.5	10460.8	11804.2	6571.48	9435.05
29735	81.4658	2	papillary_serous	3	platinum	337	1	2369	1	101.91	62.37	48.37	23.13	57.38	57.26	118.71	34.49	1049.13	42.09	10.92	53.94	438.73	202.16	100.41	54.97	13588.6	6362.72	3707.11	5171.09
25021	68.5507	2	papillary_serous	3	platinum	1072	1	1789	1	143.21	106.25	85.53	41.27	103.32	110.91	170.82	33.19	847.5	19.04	9.24	98.72	500.1	212.09	167.34	106.82	12031.3	7210.62	6753.02	8899.74
12269	33.6137	1	adenocarcinoma	1	platinum	261	1	1341	1	166.05	107.45	27.15	48.62	61.14	53.44	152.03	24.56	1692.88	17.99	9.61	50.87	468.02	194.78	139.59	89.93	-297.78	631.36	5895.68	1092.2
25549	69.9973	2	mixed_histology	4	platinum	261	1	914	1	234.66	77.21	67.61	49.4	57.55	100.91	142.33	32.63	184.44	10.64	7.98	50.02	306.2	139.15	74.2	56.9	8564.55	2108.95	6979.82	3334.33
20781	56.9342	2	papillary_serous	4	platinum	141	1	396	1	126.94	70.8	38.16	53.14	49.2	181.98	175.79	26.28	552.73	19.06	7.65	71.14	386.03	160.03	77.5	56.22	8633.04	9516.66	5350.99	5085.57
24199	66.2986	2	papillary_serous	3	platinum	238	1	500	1	225.38	118.72	97.01	65.64	88.2	101.37	229.98	30.2	986.61	16.45	9.86	150.55	524.42	193.68	163.35	89.89	11955.6	8200.51	6017.37	7464.37
18884	51.737	2	papillary_serous	4	platinum	316	1	908	1	369.94	325.04	228.58	59.27	172.05	180.69	386.99	45.47	984.09	109.12	12.41	178.82	523.1	202.23	145.12	101.41	10441.2	2786.7	8925.53	9468.68
19017	52.1014	2	endometrioid	1	platinum	2302	1	3154	1	141.26	82.86	54.84	30.56	35.69	116.01	150.58	29.52	475.15	9.86	8.45	68.27	371.54	171.38	118.19	70.72	4687.92	7972.65	6457.66	3607.28
23282	63.7863	2	adenocarcinoma	3	platinum	171	1	213	1	530.37	405.08	44.15	169.26	148.61	206.31	727.22	322.5	1517.89	41.94	8.71	272.65	581.02	174.77	126.96	50.63	3235.89	3861.96	4439.93	7441.64
21099	57.8055	2	papillary_serous	4	platinum	417	1	1122	1	110.91	101.45	56.83	14	40.61	67.69	99.61	31.75	832.55	22.44	10.19	71.85	299.02	147.32	141.15	127.12	9259.4	7297.76	4503.7	7708.75
22560	61.8082	2	endometrioid	2	platinum+taxane	1390	1	1661	1	139.54	19.8	14.7	15.56	-22.13	12.38	89.55	-4.29	-1.37	0.09	1.62	-38.29	150.19	61.5	125.93	129.48	-297.78	-135.42	-87.21	1092.2
18953	51.926	2	papillary_serous	3	platinum	271	1	362	1	349.63	193.91	146	62.22	108.27	118.29	198.39	31.55	331.42	15.93	10.01	125.94	486.84	216.24	126.43	83.26	8454.19	1294.5	3647.81	6174.27
22721	62.2493	2	papillary_serous	3	platinum	491	1	1609	1	250.54	482.37	1153.28	71.32	128.04	188.12	453.47	44.1	853.16	39.02	9.57	127	546.75	236.4	117.09	92.73	9633.72	6285.06	3001.36	5741.15
20791	56.9616	2	papillary_serous	3	platinum	343	1	871	1	178.96	63.11	44.99	34.43	79.44	108.11	151.44	25.48	595.65	21.93	7.83	54.74	345.17	155.03	109.79	81.41	8599.86	3889.43	4630.91	5974.01
17143	46.9671	1	papillary_serous	3	platinum+taxane	814	1	1451	1	133.44	78.38	46.44	85.94	60.4	87.47	130.3	22.54	1092.7	46.03	7.69	48.72	321.56	133.56	62.66	38	6807.03	4809.07	4480.97	5151.82
24333	66.6658	2	papillary_serous	3	platinum+taxane	582	1	1230	1	277.49	114.39	69.82	53.03	139.51	223.78	349.79	40.46	1311.05	21.97	8.91	182.29	463.95	196.43	169.7	100.8	10290.3	7253.76	4651.22	8606.93
21594	59.1616	2	endometrioid	3	platinum	469	1	1037	1	217.52	114.35	105.54	49.93	89.57	54.42	131.94	51.11	643.23	22.19	10.48	168.39	440.8	197.58	163.84	94.01	5832.03	7800.2	7851.63	7425.38
24494	67.1068	2	papillary_serous	1	platinum	1724	1	3654	0	180.12	90.75	69.55	37	49.48	62.56	181.63	38.32	730.39	14.22	9.1	103.73	327.11	162.52	120.26	101.2	7118.58	7611.85	4695.12	5001.87
26537	72.7041	2	endometrioid	3	platinum	142	1	707	1	209.54	138.63	53.35	68.54	86.29	205.77	291	32.04	954	26.42	10.62	85.94	401.88	142.78	67.85	27.69	6004.85	3740.92	2367.23	4774.33
24941	68.3315	2	papillary_serous	3	platinum	178	1	365	1	329.6	174.31	188.41	36.64	94.52	114.33	532.69	53.01	856.79	23.32	10.83	148.35	472.18	205.24	144.15	93.55	8906.75	5777.54	5708.53	7670.82
22196	60.811	2	papillary_serous	3	platinum+taxane	336	1	562	1	194.79	222.16	389.95	54.98	82.11	145.35	282.29	39.64	829.93	35.41	10.88	99.43	409.93	178.47	95.3	49.5	4867.25	3259.92	2471.08	4033.53
19751	54.1123	2	endometrioid	3	platinum	599	1	3337	0	83.21	54.91	31.83	14.96	33.24	61.18	97.24	21.18	457	13.17	7.17	39.75	376.58	175.84	74.05	48.93	3031.27	6774.41	3255.16	3060.92
26374	72.2575	2	papillary_serous	3	platinum	323	1	410	1	222.57	98.56	64.62	38.99	94.46	142.79	225.78	39.04	747.94	21.13	8.51	90.71	446.61	166.38	120.17	68.01	9647.07	5592.3	4988.47	7231.47
25012	68.526	2	papillary_serous	2	platinum	214	1	1200	1	381.05	239.59	221.91	97.54	139.32	212.3	299.38	40.71	854.5	23.34	11.41	108.05	491.38	219.99	184.92	116.33	11840.2	3604.95	5535.1	6714.69
21212	58.1151	2	papillary_serous	4	platinum	209	1	459	1	191.7	119.74	104.07	95.18	26.23	140.35	184.29	139.76	704.8	16.65	9.82	68.33	486.42	162.07	109.25	52.04	5895.34	7904.59	7940.22	5171.68
22126	60.6192	2	papillary_serous	4	platinum+taxane	70	1	245	1	139.38	108.7	63.17	40.66	79.07	111.5	167.24	26.78	814.71	28	8.79	63.13	565.15	200.1	106.68	55.91	9419.78	6984.53	4092.06	6520.21
22678	62.1315	2	papillary_serous	3	platinum	226	1	355	1	140.55	72.57	39.21	18.31	50.46	77.58	105.89	24.04	1787.13	8.82	13.26	55.55	407.84	181.06	143.98	84.97	7000.85	9485.96	4449.31	7300.42
18619	51.011	2	endometrioid	3	platinum+taxane	1009	1	3421	1	91.19	51.91	43.57	15.51	16.3	43.14	117.28	23.11	500.49	9.05	10.9	19.59	231.79	119.88	64.63	48.64	4339.98	4195.99	3396.8	3912.67
28202	77.2658	2	endometrioid	4	platinum	293	1	564	1	144.38	152.62	69.94	44.23	185.44	88.6	211.96	30.17	558.85	16.98	12.47	122.49	560.6	228.96	156.18	93.4	6643.41	5769.22	6485.54	8327.49
23000	63.0137	2	papillary_serous	4	platinum	295	1	375	1	155.58	64.15	101.96	90.06	52.41	68.13	140.34	23.85	1208.4	32.54	8.59	66.27	418.02	179.22	158.53	89.79	7177.43	8360.34	3180.61	5112.4
18240	49.9726	1	mixed_histology	3	platinum+taxane	1062	1	1387	1	118.46	79.76	50.73	40.15	37.09	45.62	137.05	25.88	708.22	7.97	8.92	46.56	369.47	149.95	114.41	70.07	7701.16	6436.39	4579.18	4645.15
20018	54.8438	2	mixed_histology	4	platinum+taxane	241	1	368	1	111.76	213.31	74.43	145.15	68.45	76.91	192.65	26.65	1185.55	29.14	13.47	112.84	460.51	135.7	80.1	38.8	2290.97	8172.04	3023.96	5808.19
23422	64.1699	2	papillary_serous	1	platinum	2982	1	3145	1	178.52	88.48	83.17	22.07	84.62	97.44	155.64	30.55	368.33	15.04	8.99	57.32	477.43	220.43	157.34	96.86	10668.4	8766.22	3387.05	8033.04
28930	79.2603	2	mixed_histology	3	platinum	293	1	1043	1	107.37	82.78	30.07	68.29	32.53	113.35	150.32	32.18	198.5	15.92	7.6	50.63	231.22	104.45	34.49	29.1	5634.29	6491.03	4957.15	2643.69
20194	55.326	2	papillary_serous	3	platinum	578	1	1952	1	129.45	74.17	57.75	47.93	11.85	47.3	166.69	19.83	444.34	8.61	7.56	91.8	344.65	138.29	62.63	49.59	3592.65	6906.89	2863.8	4518.35
25245	69.1644	2	endometrioid	2	platinum	674	1	1921	1	132.56	97.14	79.67	39.51	33.67	88.5	144.47	19.57	1036.09	31.77	8.99	50.91	474.9	180.92	134.78	78.22	7459.35	8902.22	3833.29	6997.56
22665	62.0959	2	mixed_histology	1	platinum	1519	1	2408	1	97.44	140.45	38.52	240.31	42.09	57.96	325.79	32.98	514.38	20.68	10.11	141.21	316.9	103.65	34.18	13.54	1118.16	5139.22	1301.81	2908.88
22862	62.6356	2	mixed_histology	3	platinum+taxane	304	1	856	1	203.01	107.73	107.93	61.68	69.28	84.96	147.1	26.7	433.12	11.32	8.22	112.85	422.36	162.8	100.17	71.75	7177.86	7632.98	4437.53	5685.61
26273	71.9808	2	papillary_serous	2	platinum	273	1	1909	1	220.58	74.4	32.03	21.3	120.3	53.99	280.19	20.05	386.11	11.33	16.35	141.19	287.16	164.13	101.01	68.83	12951.4	8455.89	5811.7	5508.2
23460	64.274	2	endometrioid	4	platinum	286	1	464	1	366.45	145.68	78.16	62.21	86.53	119.03	195.8	56.79	436.52	21.62	11.24	111.42	457.35	149.9	127.76	47.66	5136.41	5114.14	4514.73	8293.33
23741	65.0438	2	papillary_serous	3	platinum+taxane	1626	1	2846	1	487.32	136.3	85.17	79.79	122.39	70.96	264.4	18.17	812.34	59.34	8.62	62.51	367.48	163.61	102.32	61.01	8070.73	4145.14	5286.13	4790.03
23878	65.4192	2	clear_cell	2	platinum+taxane	547	1	2359	1	243.83	281.13	137.6	244.01	169.59	116.05	482.21	55.99	844.77	65.49	11.33	227.42	654.95	179.43	156.28	61.86	2838.79	8067.83	3454.81	7720.08
15622	42.8	1	mucinous	3	platinum+taxane	398	1	628	1	354.18	258.72	206.23	63.61	73.9	90.53	202.86	35.62	751.75	24.52	13.98	109.83	352.86	135.99	105.28	53.54	4123.24	2386.39	2896.09	5700.15
25639	70.2438	2	papillary_serous	3	platinum	437	1	486	1	513.96	396.71	199.04	56.81	109.74	72.71	230	25.35	274.41	14.28	10.12	158.49	370.02	174.53	142.5	80.93	5636	5061.78	4036.65	5476.55
14045	38.4795	1	clear_cell	1	platinum	230	1	1389	1	99.39	97.91	38.41	57.9	26.79	60.38	263.16	78.74	223.52	10.54	13.15	79.92	309.09	127.85	73.44	38.42	1510.06	5670.87	1870.72	2774.22
21298	58.3507	2	adenocarcinoma	1	platinum	629	1	1342	1	258	93.79	51.73	46.44	77.98	121	223.17	26.68	716.14	22.53	11.09	71.14	467.33	193.33	105.47	79.42	7852.76	7023.83	3564.63	4702.38
9982	27.3479	1	mixed_histology	2	platinum+taxane	140	1	310	1	387.09	729.21	256.61	165.53	175.16	120.49	380.91	78.69	491.66	25.35	14.26	199.1	489.87	189.48	198.54	93.37	3807.92	8119	5522.44	5938.1
19917	54.5671	2	mixed_histology	4	platinum	125	1	282	1	159.78	59.55	26.96	101.41	95.34	109.22	270.1	33.48	664.02	36.08	9.44	97.28	413.02	180.45	84.93	56.94	3222.75	4742.78	4389.51	4886.43
22219	60.874	2	papillary_serous	3	platinum+taxane	735	1	1502	1	225.82	118.5	118.91	32.44	130.99	132.93	203.68	44.11	319.17	16.03	9.35	149.43	532.97	229.39	110.63	85.84	11183.6	7044.87	4253.26	5644.46
22124	60.6137	2	mixed_histology	3	platinum+taxane	176	1	265	1	170.1	75.25	56.12	41.71	104.06	101.07	142.72	25.97	358.3	15.71	6.95	122.81	507.33	161.37	100.6	60.19	9375.11	8122.27	3281.44	5039.06
24743	67.789	2	papillary_serous	3	platinum	283	1	351	1	354.73	96.39	68.06	26.58	37.16	67.34	212.5	27.74	592.19	9.95	9.26	55.26	448.83	176.19	85.13	52.93	7671.2	4387.18	3710.78	6650.56
26846	73.5507	2	papillary_serous	4	platinum	701	1	880	1	240.56	137.55	124.14	36.48	112.81	98.53	328.13	29.17	562.67	13.77	10.28	102.58	393.28	190.99	220.31	141.68	11117.8	7031.19	4658.32	7128.83
19042	52.1699	2	mixed_histology	2	platinum+taxane	1649	1	3360	0	113.13	66.45	54.95	27.73	38.18	53.92	143.48	20.5	575.87	17.71	7.94	22.59	343.34	145.33	76.56	62.56	6118.17	5796.79	2604.92	5089.89
22150	60.6849	2	endometrioid	3	platinum+taxane	208	1	282	1	121.2	96.33	34.05	27.5	28.43	50.48	103.43	33.61	287.57	19.55	12.89	74.05	234.91	126.19	123.96	117.19	-297.78	6855.87	2581.46	1092.2
19958	54.6795	2	papillary_serous	4	platinum+taxane	82	1	152	1	163.59	85.13	109.53	23.48	53.53	70.69	148.18	25.15	687.07	12.04	9.73	83.75	412.36	161.31	166.51	86.42	8674.28	3407.48	2671.46	9894.23
18980	52	2	mixed_histology	3	platinum+taxane	414	1	1097	1	184.02	387.65	299.22	226.72	19.14	74.94	239	29.38	116.95	15.29	8.96	220.51	766.57	339.69	288.58	180.47	8624.68	4210.49	3275.53	1092.2
17218	47.1726	1	endometrioid	2	platinum+taxane	3339	1	3443	0	375.64	667.85	142.03	26.4	77.02	140.78	259.17	64.27	962.04	30.11	9.63	63.97	541.86	199.48	114.25	81.26	9330.07	8329.34	2816.77	8024.07
20207	55.3616	2	endometrioid	3	platinum+taxane	1240	1	2976	1	97.31	67.04	48.41	9.37	10.5	50.58	100.97	18.23	684.63	9.89	9.41	22.02	316.54	123.36	86.61	39.57	7845.51	5805.2	2059.31	4176.31
21110	57.8356	2	papillary_serous	3	platinum	313	1	742	1	101.71	53.35	37.65	28.39	70.48	269.95	223.9	42.3	1819.59	78.04	13.81	13.8	351.28	158.48	93.83	55.4	9631.3	7092.23	1730.43	4649.04
22888	62.7068	2	endometrioid	3	platinum+taxane	470	1	2416	1	242.19	117.13	93.39	26.55	96.12	63.47	119.41	68.1	466.26	24.36	9.08	63.62	355.22	154.11	113.54	67.43	4364.08	8603.41	2509.83	4049.06
30617	83.8822	2	papillary_serous	3	platinum	126	1	393	1	177.47	64.66	14.7	60.31	26.23	40.79	111.18	38.06	98.22	10.5	16.09	185.05	267.36	134.53	56.26	39.27	3010.65	5565.44	2799.02	2346.76
22729	62.2712	2	papillary_serous	3	platinum+taxane	307	1	1036	1	130.03	56.84	31.8	14.03	48.51	43.89	100.09	23.72	819.31	17.5	10.37	79.02	336.3	184.37	80.63	74.16	3770.13	6072.49	4506.39	3345.48
19186	52.5644	2	papillary_serous	3	platinum+taxane	287	1	388	1	437.13	98.47	71.29	30.11	75.04	134.85	214.69	55.67	785.77	24.28	9.76	96.69	432.45	187.09	133.77	77.91	9948.59	3833.42	3692	4056.34
17599	48.2164	1	papillary_serous	3	platinum+taxane	496	1	1241	1	159.19	93.11	53.01	39.68	61.78	65.43	115.55	23.61	628.65	10.95	10.97	68.61	300.9	151.39	92.8	82.49	6174.37	3567.6	3200.17	4530.48
18214	49.9014	1	papillary_serous	3	platinum+taxane	357	1	1708	1	88.72	68.08	84.44	24.6	32.1	202.83	98.17	20.51	1151.16	32.93	9.74	25.91	297.24	133.01	103.83	54.83	8596.39	6551.25	3894.68	4111.37
17676	48.4274	1	papillary_serous	3	platinum+taxane	463	1	769	1	141.1	122.33	74.66	17.5	31.95	63.97	194.75	22.27	1119.92	15.63	12.27	38.13	333.49	158.29	89.73	69.74	6596.48	3455.04	3577.81	2632.62
27990	76.6849	2	papillary_serous	4	platinum	402	1	947	1	219.49	139.02	71.42	44.14	75.09	213.38	196.64	19.93	353.77	18.95	11.72	71.87	411.12	167.69	138.07	73.95	6920.78	4821.71	2960.12	3852
19428	53.2274	2	endometrioid	2	platinum+taxane	115	1	219	1	26.56	100.86	45.12	49.93	89.66	66.7	136.54	26.82	1179.79	28.02	106.2	48.82	385.21	157.51	96.48	84.6	3453.23	-449.65	-87.21	1092.2
26466	72.5096	2	papillary_serous	2	platinum	123	1	165	1	116.28	78.34	41.24	31.88	34.67	147.42	96.5	89.52	1565.17	50.5	13.18	24.42	397.89	196.13	120.66	83.62	9711.27	6298.53	4230.35	6318.48
19192	52.5808	2	papillary_serous	4	platinum+taxane	606	1	1695	1	118.93	67.9	62.96	14.98	49.74	61.39	113.42	31.5	929.5	20.32	11.98	24.56	385.21	175.41	147.99	80.68	9843.14	8875.12	3718.2	5211.48
19214	52.6411	2	papillary_serous	4	platinum+taxane	510	1	946	1	333.3	99.61	118.9	26.45	94.62	108.44	333.92	42.97	536.44	25.32	10.96	129.41	422.61	172.65	143.54	85.22	11186	9461.1	3671.17	5150.73
21332	58.4438	2	papillary_serous	3	platinum+taxane	338	1	559	1	159.12	87.55	89.58	31.48	69.4	117.24	364.55	46.1	1306.59	43.09	11.46	56.32	399.2	159.5	170.22	113.86	9683.96	6406.75	3704.05	5135.4
22394	61.3534	2	papillary_serous	3	platinum+taxane	457	1	825	1	450.14	181.62	174.37	41.23	186.9	235.97	547.78	90.79	1369.17	58.28	14.19	155.63	605.97	240.96	296.06	130.82	14903.6	7639.91	5197.49	6476.77
29471	80.7425	2	mixed_histology	2	platinum	1957	1	2286	1	366.06	131.97	77.85	36.49	95.59	107.86	284.93	538.24	535.46	19.49	9.24	64.39	437.49	187.55	141.17	85.38	10492.9	4968.28	3689.16	6321.94
26215	71.8219	2	endometrioid	1	platinum	2757	1	2958	0	360.17	191.01	196.24	16.03	119.73	113.45	331.27	154.54	937.91	27.01	13.2	47.82	460.32	193.74	149.59	101.85	10108.6	7428.98	2704.29	5972.56
20480	56.1096	2	mixed_histology	1	platinum	158	1	690	1	112.04	58.22	35.06	27.6	27.39	41.88	129.69	41.62	253.64	11.03	12.16	87.1	358.52	190.12	102.37	76.16	1942.47	3812.71	1672.07	2938.24
28365	77.7123	2	papillary_serous	2	platinum	510	1	1413	1	110.11	68.68	74.09	9.54	51.56	52.9	110.95	19.3	205.76	11.84	8.28	37.64	366.08	165.34	125.99	79.07	7942.68	6654.21	1845.29	5272.26
21300	58.3562	2	mixed_histology	3	platinum	122	1	225	1	446.93	134.4	78.7	40.85	82.98	54.54	196.5	25.54	587.95	22.19	12.93	60.88	459.68	201.52	172.62	86.63	7349.11	5520.65	3335.61	8193.4
27568	75.5288	2	papillary_serous	3	platinum	185	1	322	1	434.14	261.8	198.06	40.92	231.4	222.44	402.74	66.52	1216.36	38.49	11.51	106.62	576.76	220.84	259.84	118.43	12853.1	11342.6	4026.79	10507.6
25653	70.2822	2	papillary_serous	3	platinum	611	1	1125	1	182.62	195.79	83.79	61.11	96.59	200.61	225.33	23.33	1328.86	36.03	10.72	58.54	485.08	173.93	163.6	97.28	8971.38	8233.17	1805.47	11428.1
17931	49.126	1	endometrioid	3	platinum+taxane	371	1	1181	1	48.41	52.7	36.86	34.31	62.48	24.53	-1.75	23.79	458.97	21.8	6.31	69.18	218.28	114.53	72.6	55.98	6773.12	4209.16	3265.99	2767.18
22395	61.3562	2	papillary_serous	3	platinum+taxane	1974	1	2792	1	205.36	76.3	82.39	34.18	64.84	113.28	185.97	26.93	1041.38	25.56	7.35	81.84	257.54	112.72	78.24	54.91	6854.87	4328.9	4422.67	4341.03
27535	75.4384	2	endometrioid	3	platinum	258	1	1352	1	505.88	553.26	86.04	66.51	155.28	146.76	434.11	57.51	1257.46	50.27	24.72	125.18	663.91	310.8	187.08	116.74	9308.28	4134.03	4846.67	6849.25
17413	47.7068	1	papillary_serous	3	platinum+taxane	558	1	972	1	332.02	229.73	193.77	104.02	117.3	140.3	299.82	44.19	1308.07	62.42	15.83	123.35	640.47	269.69	169.29	99.16	9651.84	5485.81	3514.93	5996.91
22087	60.5123	2	mixed_histology	2	platinum+taxane	455	1	725	1	240.09	464.88	92.4	36.52	67.47	52.06	432.06	33.53	441.38	16.74	9.01	83.28	390.9	115.65	127.63	69.01	3417.69	4560.24	3072.65	4900.3
22605	61.9315	2	endometrioid	4	platinum+taxane	392	1	901	1	450	172.15	61.31	33.45	122.34	52.72	364.94	53.64	706.23	31.39	19.07	110.45	347.42	146.83	146.62	91.75	7911.62	2756.24	4687.58	6363.24
26690	73.1233	2	papillary_serous	4	platinum+taxane	392	1	1494	1	836.81	305.85	248.21	71.12	150.57	120.31	357.13	44.24	729.36	20.85	16.28	113.01	708.24	305.25	209.39	116.57	10316.5	4825.07	5591.54	7905.67
31187	85.4438	2	papillary_serous	3	platinum	820	1	1339	1	116.82	39.79	37.4	35.15	66.48	62.81	89.98	30.93	642.8	18.4	18.65	76.85	359.92	126.97	109.38	70.78	5724.9	4093.41	3378.02	6999.38
19199	52.6	2	papillary_serous	3	platinum+taxane	405	1	1194	1	222.06	218.46	84.23	43.17	76.4	74.7	164.44	27.27	1016.1	21.4	14.19	90.63	565.15	282.24	199.42	136.21	5969.92	5294.14	5308.27	8137.33
21342	58.4712	2	papillary_serous	3	platinum+taxane	167	1	1418	1	662.91	649.77	738.68	98.16	104.45	94.83	358.79	41.15	741.47	25.77	12.01	137.48	524.94	208.18	177.77	99.6	10944.1	6820.07	5914.89	7516.72
22267	61.0055	2	papillary_serous	3	platinum+taxane	864	1	1327	1	97.53	54.23	12.14	36.13	46.87	56.14	32	31.81	985.41	20.22	10.69	65.07	494.34	117.88	118.42	61.49	5303.82	5078.4	3544.45	7492.04
21249	58.2164	2	papillary_serous	3	platinum	692	1	1400	1	53.69	55.63	90.4	30.99	45.07	31.81	76.86	28.02	523.5	19.86	6.38	61.57	430.88	181.9	98.78	58.15	6928.81	4408.95	2677.34	4570.79
28519	78.1342	2	endometrioid	1	platinum	530	1	1054	1	116.6	86.93	13.2	29.49	46.69	24.9	100.21	44.96	85.63	8.83	8.56	68.35	405.96	237.4	96.34	61.08	2303.72	5773.36	4524.33	1438.78
28979	79.3945	2	papillary_serous	3	platinum	296	1	379	1	668.36	471.28	446.02	115.77	79.84	59.04	332.4	72.99	200.59	21.09	33.74	101.95	377.28	159.28	163.07	82.14	5929.98	3290.87	6434.19	4609.69
22072	60.4712	2	endometrioid	2	platinum+taxane	651	1	1737	1	56.77	35.57	16.5	55.46	40.6	12.6	7.86	37.74	180.89	6.68	14.57	61.51	283.93	121.04	122.65	65.2	3815.89	4319.7	2957.18	5255.49
18902	51.7863	2	papillary_serous	3	platinum+taxane	208	1	262	1	662.04	429.06	271.46	213.4	120.05	224.7	440.67	40.53	667.05	51.3	11.03	121.26	665.85	271.56	251.42	129.54	11598.6	8582.95	4525.15	11304.3
24218	66.3507	2	papillary_serous	3	platinum+taxane	2238	1	2917	0	57.5	57.83	37.87	41.37	41.48	40.73	77.87	25.54	495.78	20.27	5.88	59.18	280.89	90.83	111.14	76.49	3872.85	7152.29	2631.12	6468.76
21301	58.3589	2	papillary_serous	3	platinum+taxane	95	1	276	1	469.72	116.1	43.52	34.16	50.61	79.37	200.63	30.73	139.54	7.68	5.46	68.7	428.29	156.29	96.35	58.89	5506.64	2729.7	3142.88	4145.24
23785	65.1644	2	papillary_serous	3	platinum+taxane	297	1	892	1	243.41	83.29	87.67	33.93	53.24	103.87	159.09	27.87	703.89	17.3	6.96	71.85	559.96	192.73	104.28	59.46	9085.51	4168.42	2820.31	6745
22879	62.6822	2	clear_cell	1	platinum	887	1	1315	1	110.95	148.33	81.4	38.79	56.24	48.35	149.16	41.92	190.64	6.5	28.43	136.93	568.31	147.89	116.62	59.99	2919.97	5665.81	4055.33	3977.29
23443	64.2274	2	endometrioid	3	platinum+taxane	682	1	1342	1	41.37	35.85	9.03	36.98	45.67	25	21.46	22.92	931.14	38.86	6.97	60.41	310.69	181.5	73.83	53.1	8053	8029.75	3618.89	4274.89
23235	63.6575	2	papillary_serous	3	platinum+taxane	402	1	1075	1	102.96	46.44	12.32	25.31	48.86	30.13	56.45	33.75	173.62	6.25	7.99	68.76	117.75	70.51	87.74	65.38	3150.89	3620.22	4072.62	1728.76
20596	56.4274	2	clear_cell	2	platinum+taxane	1834	1	2135	1	50.51	39.74	16.55	50.46	47.06	31.84	88.8	66.48	109.4	6.48	11.79	100.36	224.62	70.22	78.81	49.63	1520.08	5991.61	2875.12	5100.69
25348	69.4466	2	clear_cell	3	platinum+taxane	649	1	785	1	103.43	20	-5.88	17.31	58.07	42.43	-17.68	28.72	166.59	5.79	6.62	70.15	132.89	139.85	111.41	94.74	8158.22	7644.72	4353.19	6062.61
25884	70.9151	2	mixed_histology	3	platinum+taxane	1058	1	1534	1	19.52	30.42	-0.17	16.46	39.84	24.93	-6.89	21.81	1356.88	7.58	9.7	55.62	188.13	72.48	87.13	45.72	5274.06	6788.24	2698.26	5368.37
26079	71.4493	2	papillary_serous	1	platinum+taxane	308	1	429	1	245.69	325.52	39.42	47.03	121.7	61.67	417.53	41.23	598.77	9	12.67	105.27	403.75	203.15	171.81	101.96	11399.9	4811.02	8715.93	9728.94
12036	32.9753	1	papillary_serous	3	platinum+taxane	357	1	1331	1	330.08	240.88	117.45	36.58	86.47	41.81	161.44	29.38	200.22	5.87	8.8	108.75	202.52	102.95	100.19	61.15	6861.44	3037.9	4339.56	5256.34
22648	62.0493	2	papillary_serous	3	platinum+taxane	797	1	1381	1	125.52	74.09	125.6	32.78	84.59	32.79	40.92	35.79	615.01	15.01	9.2	74.97	385.71	166.35	134.04	72.07	6157	4470.16	4389.57	4294.47
23879	65.4219	2	endometrioid	3	platinum+taxane	656	1	1668	1	157.6	86.5	45.07	55.07	57.6	89	160.56	28.15	868.34	24.54	8.16	65.04	308.13	140.63	97.48	58.81	6410.37	3568.37	4396.52	3841.87
23181	63.5096	2	clear_cell	3	platinum	74	1	221	1	53.54	188.07	12.22	40.91	44.49	37.36	216.2	238.93	59	8.29	13.55	253.41	142.11	101.34	76.66	62.82	2122.14	5068.99	4163.19	1868.05
18620	51.0137	2	endometrioid	3	platinum+taxane	751	1	2716	0	151.99	132.21	56.57	21.22	55.46	64.83	22.61	25.91	189.47	8.93	6.46	75.29	249.26	101.94	91.58	65.54	7521.06	3778.61	3404.63	3001.65
21637	59.2795	2	papillary_serous	4	platinum+taxane	440	1	632	1	408.08	251.59	47.48	60.02	116.52	95.27	470.21	34.32	386.15	13.34	19.68	104.47	423.7	179.52	144.57	95.28	8245.24	3719.43	4586.17	8395.31
19336	52.9753	2	papillary_serous	3	platinum+taxane	646	1	870	1	357.6	225.12	314.66	40.95	114.97	183.67	1099.3	73.7	1204.22	33.27	9.12	82.79	422.64	200.08	145.88	86.49	10228.8	8804.01	4067.85	9150.58
25314	69.3534	2	papillary_serous	3	platinum+taxane	206	1	1447	1	39.69	19.52	15.01	22.68	50.34	106.75	-22.07	27.19	1183.93	26.18	22.08	60.54	280.96	191.39	93.64	63.35	5367.28	6454.52	2378.64	2878.91
25780	70.6301	2	papillary_serous	3	platinum	104	1	168	1	140.33	67.73	73.82	33.06	77.89	80.3	199.13	35.47	739.03	15.82	8.32	71.99	470.55	193.06	104.59	68.49	7819.06	5637.61	3161	6459.11
26848	73.5562	2	papillary_serous	4	platinum	523	1	941	1	170.3	79.7	32.27	26.99	69.79	93.91	99.4	31.71	1261.09	15.09	12.16	81.11	420.65	199.38	149.53	98.54	7703.91	4517.28	5022.84	6873.71
17031	46.6603	1	mixed_histology	3	platinum+taxane	1641	1	2491	0	259	105.21	130.78	34.5	57.95	65.96	118.12	50.37	326.14	11.17	8.55	72.8	256.26	112.96	143.12	81.83	4247.39	6125.58	3903.56	4804.99
26472	72.526	2	endometrioid	4	platinum	391	1	1239	1	256.86	61.42	14.2	30.44	72.11	36.33	131.48	48.16	690.41	14.8	7.06	76.64	318.82	200.47	86.96	69.9	7029	4766.68	4759.65	2006.06
23005	63.0274	2	mixed_histology	3	platinum+taxane	664	1	1406	1	367.75	132.94	81.44	40.8	102.24	225.81	532.62	59.14	699.68	29.48	8.79	100.18	758.9	289.05	188.8	93.45	5504.52	5758.03	3464.85	6740.45
21469	58.8192	2	papillary_serous	3	platinum	93	1	679	1	9.5	22.88	-2.32	23.11	37.47	35.77	220.55	27.31	1297.95	26.4	4.93	52.11	129.61	77.02	57.79	38.69	1268.99	8209.52	2431.84	681.48
23281	63.7836	2	papillary_serous	3	platinum+taxane	374	1	933	1	610.3	66.15	85.45	45.8	59.99	71.19	113.59	42.88	208.94	12.94	6.45	87.54	414.35	170.95	109.5	68.37	9337.75	4897.29	3653	5655.1
23086	63.2493	2	papillary_serous	3	platinum+taxane	273	1	1244	1	194.78	51.56	44.64	48.34	54.1	133	181.34	33.97	669.43	16.43	5.75	68.53	393.57	119.88	109.78	65.77	10283.7	6259.57	2500.87	7320.93
19396	53.1397	2	papillary_serous	2	platinum+taxane	1127	1	1827	1	28.07	15.26	1.9	47.34	38.26	74.51	-48.47	38.16	1711.41	28.69	8.47	53.89	297.03	142.94	127.66	80.04	8537.85	8665.12	2654.01	3650.05
25092	68.7452	2	papillary_serous	3	platinum	316	1	466	1	464.43	255.07	56.86	63.83	84.42	60.59	113.2	63.79	317.05	16.07	9.68	113.19	554.68	195.64	260.32	131.32	12379.1	6681.93	4301.12	11441.3
30053	82.337	2	mixed_histology	3	platinum	76	1	2273	1	77.33	19.93	12.08	22.48	38.95	26.13	-30.27	28.53	437.38	29.01	7.45	58.29	199.53	131.7	101.25	88.75	9443.37	11061.4	6199.48	3915.71
29159	79.8877	2	papillary_serous	3	platinum	306	1	2430	1	103.74	113.66	61.94	159.17	51.5	113.51	14.66	51.79	668.27	25.03	8.27	61.11	503.99	166.78	175.37	87.04	11648.2	6332.72	2588.12	8709.51
23886	65.4411	2	endometrioid	3	platinum+taxane	285	1	460	1	264.87	13.42	0.83	25.95	39.51	55.29	-82.77	35.64	492.84	16.99	5.86	50.99	98.58	105.03	70.68	55.61	328.92	9068.35	2454.65	920.77
21054	57.6822	2	papillary_serous	3	platinum+taxane	174	1	352	1	242.15	73.04	108.6	26.48	61.62	86.45	233.44	60.84	1492.28	13.21	13.4	67.29	462.29	156.73	123.3	68.53	5232.44	4052.58	4168.76	9062.5
20122	55.1288	2	endometrioid	3	platinum+taxane	1253	1	2468	0	85.42	33.41	71.55	23.97	55.51	46.65	-2.73	47.32	1130.68	19.37	11.52	67.58	481.71	303.12	120.11	91.28	10707.8	8347.26	4014.87	4749.58
21442	58.7452	2	papillary_serous	3	platinum+taxane	535	1	1271	1	452.35	281.21	31.61	114.48	109.93	147.27	637.65	44.13	946.49	27.22	13.07	85.06	454.3	175.21	110.1	69.64	7638.73	4120.42	4463.65	7853.22
23414	64.1479	2	mixed_histology	3	platinum+taxane	379	1	601	1	132.79	21.82	-4.26	14.96	62.65	20.31	-42.58	29.94	169.86	5.35	5.99	81.8	450.84	300.59	119.06	98.21	7379.68	8402.48	10750.6	2600.49
26260	71.9452	2	papillary_serous	2	platinum	1317	1	2175	0	298.4	150.86	53.15	44.82	74.8	55	209.65	37.66	563.58	12.26	21.96	117.46	341.57	224.93	137.49	95.37	7735.97	6178.07	6663.33	8992.42
28550	78.2192	2	papillary_serous	3	platinum	438	1	940	1	46.59	38.6	42.04	21.88	45.1	50.27	-26.59	30.3	498.17	22.01	10.86	57.45	253.14	105.47	108.95	71.89	8948.53	6840.22	3599.04	5567.55
23599	64.6548	2	endometrioid	3	platinum+taxane	517	1	1033	1	252.36	83.38	27.27	28.25	80.82	108.29	146.58	31.07	960.11	26.94	21.1	86.11	191.33	166.93	102.48	78.85	8359.99	8295.37	6503.36	5786.83
27426	75.1397	2	papillary_serous	3	platinum+taxane	1020	1	1546	1	95.36	97.88	17.33	47.63	65.64	109.64	239.98	27.28	555.32	14.02	10.04	70.2	444.12	199.9	134.74	82.39	9504.46	5596.65	6119.64	10017.9
13849	37.9425	1	clear_cell	2	platinum	919	1	1266	1	130.83	114.37	7.29	84.1	71.94	95.17	207.35	31.24	487.7	19.13	37.62	152.86	54.01	56.01	88.2	66.81	2643.37	8091.51	5077.32	3598.21
22099	60.5452	2	papillary_serous	3	platinum	295	1	430	1	354.12	203.29	118.21	45.41	82.36	78.79	442.16	32.16	472.87	16.55	37.24	96.72	477.16	173	154.79	90.2	6840.48	4600.58	4955.64	6777.79
28488	78.0493	2	papillary_serous	4	platinum	36	1	122	1	70.42	18.51	-2.57	18.92	53.98	36.49	-20.45	30.36	416.5	6.97	7.38	64.71	306.77	201.84	126.06	83.02	6377.27	1664.88	3940.47	3579.6
17629	48.2986	1	papillary_serous	3	platinum+taxane	288	1	655	1	136.61	37.6	46.27	32.99	55.74	47.68	-19.74	27.94	546.94	18.02	7.59	79.71	91.53	38.81	87.25	58.5	5955.82	6427.96	4197.05	4452.11
21891	59.9753	2	papillary_serous	4	platinum+taxane	344	1	629	1	91.52	61.87	15.07	56.23	53.28	49.3	68.79	24.78	94.3	8.55	6.11	71.1	246.15	119.54	115.57	74.1	6536.4	3646.5	4842.95	8287.37
27961	76.6055	2	papillary_serous	4	platinum	349	1	617	1	201.75	57.79	41.42	42.4	55.56	51.5	73.84	26.43	817.03	12.1	6.13	81.67	235.01	61.09	119.57	60.33	8075.66	3745.8	3198.56	3846.8
26926	73.7699	2	papillary_serous	3	platinum+taxane	532	1	846	1	262.21	176.25	65.73	39.28	76.32	137.42	369.57	51.76	1207.26	21.41	11.79	93	352.79	181.21	137.27	102.21	5341.21	2561.29	4604.56	6380.66
20076	55.0027	2	papillary_serous	4	platinum	203	1	252	1	198.73	129.28	21.85	34.82	53.09	45.15	13.25	42	334.93	13.55	4.91	65.23	-0.43	8.98	85.41	51.08	5758.9	5155.25	3326.27	756.03
24997	68.4849	2	papillary_serous	3	platinum+taxane	319	1	1583	1	128.22	68.57	10.56	30.59	70.25	15.64	19.41	28.33	539.12	17.31	7.2	76.96	270.82	92.14	87.97	58.31	4625.08	6230.72	3699.46	1337.73
16981	46.5233	1	mixed_histology	3	platinum+taxane	511	1	998	1	196.72	88.14	40.36	38.25	59.76	26.89	246.44	170.1	491.26	21.07	10.38	65.93	218.43	67.78	92.95	54.01	8294.87	8495.63	3939.88	4449.74
16239	44.4904	1	papillary_serous	3	platinum+taxane	372	1	1230	1	87.01	27.21	7.18	27.67	46.95	86.92	-48.89	46.32	576.7	12.35	6.36	65.88	57.78	54.44	92.13	70.05	6603.22	7068.76	4115	1337.1
24847	68.074	2	papillary_serous	3	platinum+taxane	298	1	401	1	59.54	77.77	66.42	77.05	54.25	200.13	325.25	30.07	1269.61	24.81	11.23	64.44	193.9	83.52	80.46	55.2	9932.83	5717.38	2067.22	3950.51
20776	56.9205	2	papillary_serous	3	platinum+taxane	1013	1	2033	1	115.9	35.4	46.1	31.35	44.9	135.31	46.11	28.76	1543.15	41.25	8.61	56.48	208.66	95.34	65.61	47.74	7930.76	8601.89	2430.69	2858.02
21277	58.2932	2	mixed_histology	3	platinum+taxane	734	1	1263	1	549.8	636.47	125.63	106.26	78.67	249.47	494.53	34.92	1141.45	32.55	9.7	85.03	557.48	215.32	182.03	105.35	11612.1	6176.91	4010.38	5841.79
22028	60.3507	2	papillary_serous	3	platinum+taxane	569	1	1028	1	281.76	128.95	120.15	83.7	114.13	129.36	318.72	133.35	1132.29	33.23	17.34	93.51	752.31	331.21	178.41	113.56	12564.8	8047.98	4333.3	10392.1
25080	68.7123	2	clear_cell	1	platinum	466	1	889	1	349.01	111.04	82.8	67.42	84.83	141.31	320.65	67.59	378.93	17.9	27.5	98.38	427.24	228.03	165	101.42	10127.9	5555.74	4901.19	5930.08
20609	56.463	2	adenocarcinoma	3	platinum+taxane	203	1	535	1	49.74	22.54	12.53	32.5	47.75	111.84	93.73	29.71	1576.6	37.91	30.24	58.52	463.82	195.95	103.81	69.44	11175.5	2258.6	3269.17	4363.62
31413	86.063	2	papillary_serous	3	platinum	170	1	268	1	57.08	34.07	10.53	42.8	43.86	78.64	-35.69	47.61	1264.42	12.72	12.38	58.83	489.07	176.68	159.67	82.17	7917.54	6903.25	3804.01	6768.12
23985	65.7123	2	papillary_serous	3	platinum	376	1	581	1	112.83	46.14	6.57	55.5	45.3	175.17	2.63	79.89	798.93	20.03	16.15	64.94	472.38	276.17	138	86.64	13257.9	10091.4	4551.4	9431.31
15740	43.1233	1	papillary_serous	4	platinum+taxane	358	1	835	1	187.48	238.32	67.75	85.09	51.49	155.4	14.17	48.87	797.09	23.58	8.08	67.39	300.26	152.73	130.04	85.2	6087.41	9129.04	2999.05	5434.9
20242	55.4575	2	mixed_histology	3	platinum+taxane	678	1	933	1	305.4	61.85	73.49	64.58	58.46	89.29	51	29.73	1030.93	31.03	9.77	68.68	573.78	224.85	167.55	90.57	9629.66	5172.51	3026.53	7759.1
26742	73.2658	2	papillary_serous	4	platinum	162	1	439	1	86.93	37.37	72.56	22.19	51.83	40.61	-16.24	45.18	490.48	14.1	11.14	63.5	625.34	249.4	155.99	84.04	7306.98	6622.15	2735.02	6606.58
21821	59.7836	2	papillary_serous	3	platinum+taxane	398	1	953	1	131.06	94.1	92.99	32.08	61.15	235.01	668.29	42.98	1367.85	17.68	14.52	71.46	868.6	368.03	180.11	105.04	10351.4	5949.44	3472.95	9648.08
19380	53.0959	2	clear_cell	2	platinum	59	1	218	1	56.84	56.28	6.5	30.15	41.04	17.12	72.21	40.53	66.38	6.69	10.48	138.37	181.44	75.42	124.06	71.43	3286.04	4085.59	2568.46	1496.43
24350	66.7123	2	papillary_serous	3	platinum+taxane	393	1	2053	0	94.5	99.7	36.77	43.4	56.53	48.64	127.24	48.84	864.78	27.04	7.37	70.84	473.39	176.57	106.51	61.73	8796.66	7322.05	3284.76	6013.47
16521	45.263	1	papillary_serous	3	platinum+taxane	295	1	910	1	284.25	41.54	56.67	27.6	49.36	71.1	35.43	33.86	813.52	16.22	6.09	65.48	198.83	119.05	79.94	64.48	7329.77	6181.05	3321.76	1190.75
26014	71.2712	2	papillary_serous	4	platinum	1021	1	1489	1	490.38	232.34	485.46	42.3	76.24	28.39	157.67	32.64	719.1	14.45	9.41	77.03	317.71	181.31	115.05	77.4	13261.3	6115.19	4809.43	7823.95
19563	53.5973	2	papillary_serous	3	platinum	407	1	1772	0	276.35	198.73	238.6	37.05	85.26	78.19	383.76	42.43	1058.94	37.61	6.67	73.47	458.9	199.12	86.87	60.09	11767.9	7770.92	3498.28	5882.66
18159	49.7507	1	papillary_serous	3	platinum+taxane	299	1	510	1	150.53	145	151.89	34.66	70.24	74.38	268.77	34.62	1523.87	30.92	8.39	64.14	272.18	80.78	85.73	54.57	9281.72	6777.1	3047.3	4336.58
30659	83.9973	2	papillary_serous	3	platinum	281	1	693	1	160.07	140.18	53.74	46.54	73.45	241.9	307.64	54.22	505.87	28.07	9.08	71.83	329.69	47.14	95.38	48.79	8265.47	3661.67	4752.54	5400.97
28748	78.7616	2	papillary_serous	2	platinum	455	1	1523	0	237.22	32.16	11.31	30	50.31	34.34	58.63	33.17	321	13.58	6.84	65.3	118.45	57.84	75.71	56.1	6796.65	5812.48	3465.54	712.4
20901	57.263	2	mixed_histology	4	platinum+taxane	76	1	508	0	210.42	67.04	31.67	40	76.42	107.67	187.25	49.15	776.67	12.87	6.36	72.15	303.57	131.06	109.5	63.9	6857.77	4310.71	3144.86	3689.86
24545	67.2466	2	papillary_serous	3	platinum	28	1	99	1	119.89	59.97	62.23	28.3	51.96	103.61	22.61	52.43	1127.89	27.01	12.46	70.56	357.66	127.35	99.37	60.95	6094.75	5405.47	3972.01	4145.61
27959	76.6	2	endometrioid	2	platinum	1239	1	1779	0	23.18	28.86	7.45	20.67	43.51	81.83	28.12	23.96	318.65	13.53	5.39	57.88	207.7	124.63	81.97	57.9	4768.58	5528.83	2532.37	1938.67
14205	38.9178	1	mixed_histology	3	platinum	352	1	682	1	124.3	51.25	17.46	46.51	60.7	175.15	265.62	40.28	634.53	20.74	9.57	75.7	197.96	111.63	81.2	65.52	7667.8	6152.38	5158.5	4808.74
23150	63.4247	2	mixed_histology	3	platinum+taxane	183	1	300	1	648.64	846.74	188.38	61.72	143.23	64.57	922.96	263.4	986.07	18.3	28.07	118.55	439.49	191.27	122.93	79.19	4136.82	8584.83	6643.1	5254.17
24245	66.4247	2	mixed_histology	4	platinum+taxane	878	1	1779	0	145.08	86.35	112.52	53.23	67.98	233.03	123.18	65.43	486.27	25.19	7.15	76.6	473.88	123.86	90.01	53.71	8366.38	6850.01	4137.88	2417.81
20886	57.2219	2	papillary_serous	3	platinum+taxane	262	1	903	1	124.22	48.62	116.45	66.3	58.96	57.65	150.07	29.84	257.61	13.68	5.53	69.6	455.27	146.58	95.72	55.56	9000.54	8727.83	4032.03	5800.52
25470	69.7808	2	papillary_serous	3	platinum	84	1	115	1	-2.16	5.87	-5.73	17.89	33.99	141.86	-24.63	26.68	661.15	27.87	8.1	50.03	26.21	27.83	57.61	38.27	6586.78	1780.56	925.93	132.91
25008	68.5151	2	endometrioid	4	platinum	194	1	239	1	233.83	84.84	109.53	25.07	62.47	36.77	96.49	43.59	609.34	7.27	15	73.03	552.31	302.61	139.07	85.1	3826.71	6003.65	3813.94	2891.74
23952	65.6219	2	mixed_histology	3	platinum+taxane	314	1	727	1	527.84	193.18	182.81	66.49	66.12	105.6	395.04	34.3	634.29	16.02	6.03	77.9	466.63	179.74	113.63	71.56	9126.5	7315.99	4185.36	4477.5
28408	77.8301	2	papillary_serous	3	platinum	757	1	1136	1	192.38	75.45	33.03	64.71	52.49	91.51	95.76	27.97	1060.34	17.6	10.44	72.16	474.09	228.08	161.4	103.87	9343.46	8547.51	4326.05	8421.77
19680	53.9178	2	papillary_serous	4	platinum+taxane	329	1	699	1	185.9	130.29	112.98	39.97	61.4	152.13	504.48	28.98	913.72	33.95	10.8	71.11	682.44	256.81	181.1	106.52	10296.5	7713.73	4176.09	3663
27494	75.326	2	papillary_serous	3	platinum	337	1	735	1	124.68	48.5	12.29	29.13	64.65	107.54	181.89	48.96	337.15	19.54	8.1	79.6	537.4	186.54	179.39	88.65	9883.57	2100.99	5248.26	8392
19408	53.1726	2	endometrioid	3	platinum+taxane	1012	1	1612	0	249.72	245.85	74.66	62.67	80.75	238.22	273.86	33.33	1302.9	39.56	12.36	90.19	590.99	336.83	127.29	102.7	11974.1	8196.88	6217.09	6935.58
29392	80.526	2	papillary_serous	4	platinum	165	1	540	1	439.39	259.38	143.88	35.84	112.33	179.87	803.85	88.13	1209.03	53.2	10.67	101.59	711.64	338.3	147.77	89.14	12502.9	7644.23	4891.32	5059.78
25787	70.6493	2	mixed_histology	2	platinum+taxane	823	1	1553	0	212.56	84.67	60.05	37.15	86.37	70.77	188.54	45.14	950.47	20.35	12.77	86.57	767.15	281.24	166.63	94.04	14236	5522.91	3057.36	6950.64
25560	70.0274	2	mixed_histology	4	platinum	430	1	481	1	75.05	38.74	10.34	18.42	60.06	31.11	9.62	30.65	366.38	10.03	11.22	67.74	457.92	218.53	100.62	68.82	9057.16	6399.43	3543.02	2442.59
20104	55.0795	2	papillary_serous	4	platinum+taxane	380	1	603	1	59.9	33.75	68.1	36.31	48.74	55.22	-18.57	28.04	1446.54	29.11	9.04	66.72	313.48	194.05	77.81	59.24	9955.09	7296.06	4399.2	2910.67
15949	43.6959	1	papillary_serous	4	platinum	591	1	1425	1	57.76	25.33	34.92	45.41	44.2	125.01	57.33	27.7	1277.88	36.4	7.05	59.34	392.34	144.4	94.66	54.25	8733.51	7360.43	2743.3	2774.82
16694	45.737	1	papillary_serous	3	platinum+taxane	696	1	1413	0	66.77	41.21	34.33	23.93	51.11	17.72	-16.47	31.61	648.64	5.41	11.11	70.08	177.87	145.34	125.81	94.41	5773.49	5048.06	4573.78	1707.23
19509	53.4493	2	clear_cell	2	platinum+taxane	540	1	861	1	63.14	39.79	-4.38	33.39	41.74	905.8	113.47	44.04	335.17	25.57	7.85	167.35	7.07	40.86	61.7	52.84	4063.55	4253.21	5712.03	805.84
27256	74.674	2	papillary_serous	3	platinum	288	1	1496	0	145.17	79.12	8.14	35.57	71.45	128.92	220.27	32.29	654.12	35.1	13.09	89.52	454.77	223.41	138.74	92.97	11336.5	7555.39	5633.18	6489.94
23806	65.2219	2	papillary_serous	3	platinum+taxane	391	1	1034	1	863.55	1095.95	504.84	168.07	123.82	142.58	965.36	44.67	382.99	26.91	10.46	105.28	819.26	258.65	222.26	90.99	8113.11	5611.87	7081.01	4556.95
25986	71.1945	2	papillary_serous	4	platinum	366	1	1604	0	57.48	37.08	-0.45	23.93	49.98	94.97	53.93	40.72	345.68	20.75	4.21	62.31	188.59	143.27	90.92	64.81	6204.81	6796.86	4472.74	2002.03
16886	46.263	1	papillary_serous	3	platinum	263	1	538	1	186.51	75.57	79.57	61.13	67.12	120.27	49.43	25.47	379.32	49.28	7.06	88.75	208.79	81.51	70.72	49.81	8663.33	7195.9	4463.01	4210.8
21212	58.1151	2	endometrioid	1	platinum	384	1	1029	1	62.71	29.54	-3.76	29.83	45.86	18.86	-52.72	84.49	296.38	9.53	5.24	71.21	177.3	170.8	75.25	66.76	2202.05	7081.88	3515.31	4278.25
21423	58.6932	2	papillary_serous	3	platinum	351	1	645	1	663.2	1248.9	494.19	114.64	119.64	124.04	887.74	73.74	601.24	23.68	8.5	118.87	607.96	274.45	134.97	77.61	10479.5	6682.77	6344.21	7595.41
18747	51.3616	2	papillary_serous	4	platinum+taxane	1037	1	1457	0	132	75.02	8.66	27.12	59.25	161.47	-21.06	183.67	617.06	9.56	10.15	85.11	276.34	114.18	159.36	91.67	9279.08	7277.09	5118.9	5003.41
27963	76.611	2	papillary_serous	3	platinum	356	1	589	1	72.39	27.05	2.61	19.97	50.48	12.26	-5.3	27.07	169.73	8.81	4.75	75.03	123.25	70.42	79.87	57.78	6362.12	1689.46	4539.94	967.81
20409	55.9151	2	papillary_serous	3	platinum+taxane	547	1	1239	1	279.39	417.23	361.73	66.02	90.75	119.9	622.24	66.2	1376.34	21.11	17.88	93.46	754.7	235.33	132.09	77.5	9868.23	4299.3	4495.76	5781.19
20781	56.9342	2	papillary_serous	3	platinum+taxane	355	1	776	1	130.79	51.02	44.56	34.91	54.44	133.92	363.98	32.35	962.8	47.04	8.34	76.83	277.7	135.42	84.98	52.33	3740.25	4929.66	5375.25	2483.81
26912	73.7315	2	mixed_histology	3	platinum	315	1	439	1	633.91	218.89	116.34	84.98	111.4	104.16	762.49	39.99	1058.11	35.72	9.21	122.32	636.56	246.79	134.83	71.06	13632.9	5537.22	4533.55	5307.65
20185	55.3014	2	mixed_histology	3	platinum+taxane	310	1	595	1	153.58	114.63	276.68	31.14	61.51	278.26	187.04	55	618.99	17.58	6.48	74.69	510.25	136.22	107.41	58.03	11040.3	5899.12	4767.95	4738.64
22506	61.6603	2	mixed_histology	3	platinum+taxane	452	1	1102	1	141.68	155.51	52.3	65.52	53.17	241.8	249.6	72.78	639.4	29.93	10.78	73.45	453.22	215.27	114.24	76.69	3887.07	6642.72	5085.94	5569.73
21171	58.0027	2	clear_cell	4	platinum	475	1	906	1	484.19	460.35	590.93	102.61	87.31	64.23	631.54	48.51	793.47	27.55	10.32	80.68	426.53	205.52	131.34	86.84	7960.68	7526.82	4354.47	7583.75
26442	72.4438	2	mucinous	3	platinum	265	1	357	1	14.42	77	10.79	27.18	32.28	158.34	-54.11	21.49	211.92	43.58	7.64	50.92	-62.86	6.85	102.25	83.52	6268.74	14411.4	3961.5	2956.02
10134	27.7644	1	mixed_histology	3	platinum+taxane	63	1	159	1	152.37	206.57	29.14	137.06	39.33	77.44	137.22	28.55	240.91	8.55	21.5	100.86	500.48	115.46	26.59	20.03	3095.87	502.79	96.73	-1186.52
20079	55.011	2	papillary_serous	3	platinum+taxane	302	1	559	1	181.56	31.49	24.66	41.08	44.78	353.87	-15.35	38.05	452.35	37.22	6.34	65.88	149.48	155.95	114.22	108.87	9578.17	11868.1	5280	8705.19
22174	60.7507	2	mixed_histology	3	platinum+taxane	412	1	495	1	26.07	51.57	7.5	21.87	36.55	32.59	-5.72	27.05	745.88	14.77	6.57	52.06	332.5	107.79	90.3	58.23	2487.33	10622.4	3358.99	5313.26
19908	54.5425	2	papillary_serous	3	platinum+taxane	288	1	424	1	116.06	44.48	26.17	55.63	53.1	104.65	140.28	30.29	434.19	12.41	6.5	80.38	226.28	117.65	97.44	70.35	5948.48	4943.49	4433.24	5802.97
16840	46.137	1	adenocarcinoma	1	platinum+taxane	372	1	660	1	183.43	40.86	29.92	50.54	57.96	70.3	70.22	27.86	1482.13	32.51	14.32	70.43	448.28	227.87	115.36	88	10262.7	8064.01	4597.06	6087.98
16772	45.9507	1	endometrioid	4	platinum+taxane	328	1	806	1	50.21	18.65	14.65	34.92	38.63	92.89	16.18	31.17	591.78	14.6	5.69	63.99	206.63	150.28	88.49	70.11	8527.93	9090.69	3556.07	3262.54
20198	55.337	2	papillary_serous	3	platinum+taxane	770	1	1246	0	144.95	83.62	69.27	31.28	59.36	32.19	36.87	27.25	700.93	9.31	12.97	80.46	396.22	131.27	109.47	62.21	8553.78	3170.93	4223.88	3885.59
26227	71.8548	2	papillary_serous	4	platinum	311	1	1231	0	258.35	76.86	23.64	33.29	64.93	56.57	157.48	29.61	1123.56	15.29	9.19	83.96	526.34	170.57	108.74	73.84	10039.6	7603.34	3797.42	6095.66
23734	65.0247	2	papillary_serous	4	platinum	183	1	272	1	430.26	288.64	108.75	86.72	82.76	235.34	880.9	33.36	1026.35	16.48	11.48	84.29	533.77	162.17	111.83	62.48	7750.09	5904.82	6738.11	4332.84
25347	69.4438	2	papillary_serous	3	platinum	414	1	1254	0	94.46	51.3	13.35	21.3	49.07	70.95	98.84	28.92	139.26	6.45	8.43	79.55	217.77	92.93	116.52	77.15	5593.66	4340.27	2216.58	2874.96
30686	84.0712	2	papillary_serous	4	platinum	271	1	392	1	137.41	101.47	27.59	60.77	98.16	356.02	614.58	30.36	794.54	42.34	7.61	106.83	533.97	240.05	107.07	72.53	12977.4	6232.01	5069.72	10073.8
25917	71.0055	2	papillary_serous	4	platinum	558	1	725	1	105.18	91.62	93.53	33.29	67.68	30.52	175.02	43.82	1006.7	35.16	6.16	78.33	405.33	197.39	86.14	62.91	7909.25	4390.84	3867.13	3300.67
19894	54.5041	2	mixed_histology	3	platinum	51	1	155	1	89.41	36.7	15.09	32.29	76.81	109.34	159.13	39.01	1477.45	29.77	12.3	79.89	293.51	197.43	74.37	50.91	8867.39	4982.32	6604.21	2596.48
23351	63.9753	2	papillary_serous	4	platinum+taxane	258	1	660	1	64.08	56.31	157.1	78.52	48.54	29.65	-15.34	23.93	680.94	41.95	9.14	65.59	393	145.8	100.77	64.28	8558.75	6122.37	5120.81	5764.72
15941	43.674	1	mixed_histology	2	platinum+taxane	369	1	1176	0	75.21	47.94	19.15	38.9	53.88	158.27	277.25	28.01	621.58	22.07	5.81	65.8	286.84	79.44	79.84	49.62	9053.55	6025.52	3764.19	5072.51
11049	30.2712	1	papillary_serous	3	platinum+taxane	57	1	641	1	91.16	51.88	11.49	25.64	61.85	20.87	140.57	45.3	130.63	6.13	7.36	85.31	236.46	135.52	111.21	71.87	6783.73	3777.14	4434.25	2416.09
21681	59.4	2	papillary_serous	3	platinum+taxane	359	1	782	1	104.97	70.16	149.21	34.4	52.73	121.04	157.74	53.97	783.03	22.77	6.78	68.73	491.67	145.9	77.68	50.01	10663.2	7102.52	3500.57	6905.49
14209	38.9288	1	mucinous	3	platinum+taxane	514	1	778	1	51.37	76.72	9.48	15.37	35.24	91.54	-47.51	27.47	339.38	14.03	5.81	111.99	-90.67	-12.86	51.22	40.97	6269.11	9764.9	2976.93	43.12
25742	70.526	2	mixed_histology	1	platinum	443	1	868	1	295.82	287.81	166.23	39.16	124.29	65.29	782.67	60.4	1304.87	30.65	12.63	114.81	678.2	359.13	129.03	83.24	7982.04	4464.28	4709.16	4643.06
13025	35.6849	1	mixed_histology	3	platinum+taxane	674	1	1073	0	69.56	22.26	7.67	37.21	47.11	54.69	20.79	28.31	1279.57	42.12	14.52	63.35	425.86	206.79	78.29	60.03	6639.53	7292.69	2976.95	5168.9
12535	34.3425	1	clear_cell	2	platinum+taxane	519	1	1080	0	447.64	328.19	172.61	242.54	102.22	80.72	654.64	119.1	1009.68	24.52	24.32	290.41	746.57	169.66	153.06	68.75	4144.3	7213.21	4270.34	9449.31
22460	61.5342	2	papillary_serous	3	platinum+taxane	284	1	408	1	139.47	86.51	71.89	66.35	56.66	197.24	181.25	31.25	494.89	40.91	7.29	70.98	563.88	206.31	140.45	76.7	10761.1	8554.91	4401.66	9159.73
19382	53.1014	2	papillary_serous	4	platinum+taxane	231	1	600	1	151.69	66.81	123.24	48.24	60.26	122.89	310.99	29.92	646.67	18.89	4.49	70.37	482.28	153	101.87	64.04	9056.55	6825.45	3350.02	7617.82
21503	58.9123	2	papillary_serous	4	platinum+taxane	617	1	966	0	214.15	129.69	58.3	110.24	55.6	105.29	375.37	95.47	819.83	21.37	7.15	72.81	492	163.12	156.84	103.52	5851.78	9904.24	3856.08	7891.01
13361	36.6055	1	papillary_serous	3	platinum	526	1	585	1	97.08	42.45	96.27	37.92	48.76	70.82	27.27	26.95	976.14	24.33	6.14	60.49	500.08	208.26	158.42	99.13	8278.3	11430.9	2330.58	8049.87
15909	43.5863	1	papillary_serous	3	platinum+taxane	417	1	1021	0	159.69	52.98	58.66	31.96	52.87	214.15	273.46	29.65	466.56	19.79	6.32	68	445.59	212.98	116.48	75.51	10701.8	6857.27	2570.87	7783.08
24501	67.126	2	papillary_serous	4	platinum	198	1	422	1	549.4	452.74	215.81	68.54	102	116.09	979.43	38.46	1019.81	27.54	15.92	101.46	644.09	228.93	131.18	72.69	5585	8552.26	4296.99	6255.96
25451	69.7288	2	papillary_serous	3	platinum+taxane	634	1	982	1	245.31	44.64	34.08	83.04	53.26	95.11	159.53	33.17	922.11	24.99	11.97	69.8	627.28	256.12	137.73	77.46	8528.95	5363.97	4093.91	10033.5
23028	63.0904	2	papillary_serous	1	platinum	581	1	919	0	553.97	414.26	177.41	63.49	86.77	129.16	407.82	117.01	613.78	23.14	8.2	107.56	603.08	207.49	127.87	65.87	12482.8	6536	3963.26	10197
19555	53.5753	2	papillary_serous	3	platinum+taxane	664	1	1317	0	423.19	359.19	280.9	31.26	64.21	57.67	254.72	55.99	163	12.9	6.77	78.44	426.35	172.51	121.88	67.03	8310.84	5687.55	4025.18	6392.98
21776	59.6603	2	papillary_serous	3	platinum+taxane	282	1	838	1	347.61	148.68	92.12	40.67	66.63	125.44	828.25	49.77	999.36	16.86	11.44	86.46	659.37	300.09	102.1	68.33	11125.9	4724.54	5625.31	9064.24
